# Supplementary material for: Association of Vegetarian and Vegan Diets with Cardiovascular Health: An Umbrella Review of Meta-Analysis of Observational Studies and Randomized Trials
Source: Nutrients. 2023 Sep 22;15(19):4103. doi: 10.3390/nu15194103 (PMC10574056; doi:10.3390/nu15194103)
Supplement: Supplementary file 1 [file nutrients-15-04103-s001.zip]

Archive with 1 entries (1 files):
- nutrients-2561478-supplementary.pdf
